# Supplementary material for: Distinctive Traits of European Mistletoe (Viscum album spp. austriacum) and Its Impact on Host Tree Wood (Pinus sylvestris)
Source: Plants (Basel). 2025 May 16;14(10):1489. doi: 10.3390/plants14101489 (PMC12114866; doi:10.3390/plants14101489)
Supplement: Supplementary file 1 [file plants-14-01489-s001.zip]

Archive with 1 entries (1 files):
- plants-3502438-supplementary.pdf
